# Supplementary material for: Sex differences in severe acute malnutrition in children under 5 years in Zambia
Source: PLOS Glob Public Health. 2025 Jun 23;5(6):e0004707. doi: 10.1371/journal.pgph.0004707 (PMC12184909; doi:10.1371/journal.pgph.0004707)
Supplement: S1 Data — (XLSX) [file pgph.0004707.s002.xlsx]

## Sheet: Sheet 1 - sam_WITH_SD_4_6_2024x
sam_WITH_SD_4_6_2024xlsx (1)
1.Id	residence_1	residence_code2(urban=0,rural=1)	Sex	age_months	Height	8.weight	9.weight for age	11.weight for height	12.muac	13.Tb	14. type_tb	type_tb2	type_tb2_code	16.comorbidities	Comorbidities_code	code_top_comorbidities_2	code_comorbidities_1	17.rvd	18.malnutrition	19.typ_malnutrition:SAM=1,MAM=2	20.sxs_1	20.sxs_2	20.sxs_3	20.sxs_4	20.sxs_5	20.sxs_6	21.sxs_7	22.how_dx_confirmed_clinicaldx1_bacteriological_2	23.cxr	24.sputum_genexpert	25.sputum_microscopy	26.stool_gastric_genexp	27.gastric_genexpert	28.urine _lam	29.bcg_vacination	30.Contact_child_tb	31. child_preventive_theraphy	33.relatioship_child	34.dx_tb	35.if_receive_ tb_tx	36.Formal_employment	37.how_many_people_live_your house	38.how_ many_ bedrooms_ does_house_have	39.highest_number_sleep_room_house	41.cd4_count	42.cd4%	SAM	WBC	ANC
627	1	0	1	48	101	15.5		>-1	15	0				acute adenitis	acute adenitis		1	0	0		1	0	0	0	0	1	swollen left side of face								1	0		2	0								0	7.7	4.44
298	1	0	1	42	103	17		<-1		0				Acute diarrheal disease with some dehydration	acute diarrheal disease	2	1	0	0		1	0	0	0	0	0									1	0		1	0		1						0
664	1	0	1	32	88	12.1		>-1		0				Acute diarrheal disease, URTI	acute diarrheal disease	2	1	0	0		1	1	0	0	0	1	diarrhoea								1	0		1	0								0	4.8	3.54
117	1	0	1	8	68	7		<-2		0				Acute gastroenteritis, dck	acute diarrheal disease	2	1	0	1	2	0	0	0	0	0	0									1	0		2	0		0						0	15.4	7.87
282	1	0	1	14	80	11.9		<-1		0				acute pharyngotonsillitis	acute pharyngotonsillitis	5	1	0	0		1	0	0	1	0	1	convulsions								1			1	0		0						0	10.3	3.46
422	2	1	1	24	83	10.9		>-1		0				acute pharyngotonsillitis, pneumonia	acute pharyngotonsillitis	5	1	1	0		1	1	0	1	0	1	convulsions, sore throat		Abnormal	negative			negative	Negative	1	0		1	0								0	5.2	1.67
231	1	0	1	48	111.5	16		<-2		0				acute tonsillitis, febrile convulsions	acute pharyngotonsillitis	5	1	0	0		1	0	0	1	0	1	diarrhoea, convulsions									0											0	7.1	5.1
494	1	0	1	24	89	11		<-1		0				ADD	acute diarrheal disease	2	1	0	0		0	0	0	0	0	1	cough , diarrhea																				0
180	2	1	1	36	95	12.4		<-1		0				age	acute diarrheal disease	2	1	0	0		1	0	0	0	0	0	vomiting																				0
346	1	0	1	12	68.1	3.5		<-3		0				anemia	anemia	3	1	0	0		0	0	0	0	0	1	pale																				0	14.5	4.31
694	1	0	1	6	67	6.7		<-1		0				Coryzal illness	acute pharyngotonsillitis	5	1	0	1	2	0	1	0	1	0	1	vomiting, diarrhoea								1	0		2	0								0	6.4	1.85
421	1	0	1	8	81	9.4		<-2		0				delayed milestones	delayed milestone		1	0	0		0	0	0	0	0	1	dysnea																				0
691	1	0	1	48	110	18.3		>-1		0				Epilepsy	epilepsy		1	0	0		1	0	0	0	0	1	headache								1	0		1	0		1		5				0	6.5	4.06
374	1	0	1	10	73	7.9		<-1		0				febrile illness	febrile illness		1	0	0		1	0	0	0	0	1	diarrhea																				0	11.4	3.29
690	1	0	1	31	92.5	14.7		Median		0				febrile seizures	febrile seizures		1	0	0		1	0	0	0	0	1	vomiting, diarrhoea, convulsions								1	0		2	0				2				0	4.1	1.98
212	1	0	1	54	98	13		<-1		0				hemorrhoids	hemorrhoids		1	0	0		1	1	0	0	0	0																					0	12.4	10.84
206	1	0	1	7	66	6		<-2		0				Oral candidiasis	oral candidiasis		1	0	1	2	1	0	0	1	0	1	vomiting, diarrhoea								1	0		1	0								0	6.3	1.35
393	1	0	1	36	89	10.5		<-2		0				Oral candidiasis	oral candidiasis		1	1	1	2	1	0	0	1	0	0									1	0											0	13.4	5.96
655	1	0	1	29	83	10.5		<-1		1	Pulmonary	Pulmonary	1	Oral candidiasis, moderate, PCPanemia	oral candidiasis		1	1	0		1	1	0	1	0	1	difficulty breathing	1	Abnormal (lymphadenopathy and Pulmonary infiltrate)				negative	Negative		0		1	0								0	5.9
134	2	1	1	47	100.5	13		<-2		1	TB pericarditis	Extra Pulmonary	2	pericardial effusion	pericardial effusion		1	0	0		1	1	0	0	0	1	distended abdomen, general body swelling	1	Abnormal							0											0	4.1	2.1
588	2	1	1	24	89	11.3		<-1		0				phargngeo tonsillitis	acute pharyngotonsillitis	5	1	0	0		0	0	0	0	0	1	fitting																				0
238	2	1	1	13	83.5	21		Median		0				pneumonia	pneumonia	4	1	0	0		1	0	0	0	0	1	cough,sob,difficulty breat feeding																				0	18.1
246	1	0	1	11	72	9		>-1		0				pneumonia	pneumonia	4	1	0	0		0	0	0	0	0	1	cough , vomiting																				0	9.8	9.2
241	1	0	1	36	96	13.2		<-1		0				Pneumonia	pneumonia	4	1	0	0		1	1	0	0	0	1	chest pain								1	0											0	10.8	7.94
191	1	0	1	13	75	9.2		>-1		0				Pneumonia, AGE	pneumonia	4	1	0	0		0	0	0	0	0	1	vomiting, convulsions								1	0		2	0		1						0
632	1	0	1	13	72	6.45		<-3		0				Pneumonia, dehydration, impetigo, PDD	pneumonia	4	1	0	0		0	1	1	1	0	1	diarrhoea, oral thrush, dermatosis								1	0		1	0								0	12.2	6.99
520	2	1	1	24	90	11		<-1		0				scD	sickle cell disease	1	1	0	0		1	0	0	0	0	1	joint pain																				0	8.5	5.99
267	2	1	1	18	77	9		<-1		0				sepsis, acyanotic CHD	congenital heart disease		1	0	0		1	0	0	0	0	1	coughing blood								1			2			1						0	2.79	19.43
61	1	0	1	6	76	7.2		<-3		0				Severe anemia	anemia	3	1	0	0		0	1	0	0	0	1	vomiting, diarrhoea								1			1			0						0	5.8	1.03
314	2	1	1	12	74.6	8.3		<-1		1	Pulmonary	Pulmonary	1	Severe anemia	anemia	3	1	0	1	2	0	1	0	0	0	1	peri-orbital swelling	2						positive	1	0		1	0		0						0	16.7
327	1	0	1	48	101	14.35		<-1		0				Severe anemia	anemia	3	1	0	0		1	1	0	0	0	1	abdominal pain, headaches, body weakness								1			2	0				1				0	4.5	1.53
615	2	1	1	24	85	11		<-1		0				Severe anemia	anemia	3	1	0	0		0	0	0	0	0	0									1	0		1	0								0	3.1
192	2	1	1	29	87	13		Median		0				Sickle Cell Disease	sickle cell disease	1	1	0	0		1	0	1	1	0	1	weakness								1	0											0	20.1	7.94
602	2	1	1	37	103	14.3		<-1		0				Sickle Cell Disease, Anemia	sickle cell disease	1	1	0	1	2	0	0	0	0	0	1	abdominal pain, joint pain in lower and upper limbs								1	0		1	0								0	3.37	25.07
120	1	0	1	51	105	14.8		<-1		0				Tinea capitis	tinea capitis		1	0	0		0	0	0	0	0	0									1	0		1	0								0	8.2	4.14
181	1	0	1	15.6	78	8.2		<-2		0				tonsillitis			1	0	0		0	0	0	0	0	1	vomiting diarrhea																				0
610	1	0	1	8	66	10		>3		0				trisomy 21	down syndrome		1	0	0		0	0	0	0	0	1	vomiting, diarrhea																				0
115	1	0	1	31	86	9.2		<-2		0				URTI	acute pharyngotonsillitis	5	1	0	0		0	1	0	1	0	0									1	0		2	0		1						0	5.9	2.44
26	1	0	1	15	83	9.5		<-2		0							0	0	0		0	0	0	0	0	0									1	0											0	2.8	1.39
42	1	0	1	11	82.5	11.2		>-1		0							0	0	0		0	0	0	0	0	0																					0
43	2	1	1	32	93	11.95		<-1		0							0	0	0		0	0	0	0	0	0									1												0	7.3	3.53
44	2	1	1	48	104	16.7		>-1		0							0	0	0		0	0	0	0	0	0									1												0	7.8
64	1	0	1	24	73	7.2		<-2		0							0	0	0		1	0	0	0	0	1	vomiting, diarrhoea								1												0	13	4.29
68	1	0	1	9	72	8		<-1		0							0	0	0		0	1	0	0	0	0	running nose																				0
70	1	0	1	19.2	79	8.4		<-2		0							0	0	0		0	0	0	0	0	0																					0
74	1	0	1	6	62	7		Median		0							0	0	0		0	0	0	0	0	1	pustuler lesion																				0	18.1	4.43
76	2	1	1	13.2	67	10.2		>3		0							0	0	0		0	0	0	0	0	1	diarrhea																				0	6.6	0.92
77	1	0	1	18	83	9.4		<-2		0							0	0	1	2	1	1	0	0	0	1	diarrhea																				0
78	1	0	1	7	80.5	8		<-3		0							0	0	0		0	0	0	0	0	1	diarrhea																				0
81	2	1	1	25.2	89.6	10		<-2		0							0	0	0		1	0	0	0	0	1	seizure																				0
82	1	0	1	12	70	8		>-1		0							0	0	0		1	0	0	0	0	0	vomiting, diarrhea																				0
87	2	1	1	11	82.5	10		<-1		0							0	0	0		0	1	0	0	0	1	vomiting																				0	7.4	1.94
94	1	0	1	6	80	9.4		<-1		0							0	0	0		0	1	0	0	0	0	difficulty breathing																				0
97	2	1	1	9	75.5	13		Median		0							0	0	0		0	0	0	0	0	0																					0	11.8	6.81
98	1	0	1	8	71	8.2		>-1		0							0	0	0		0	1	0	0	0	0																					0
110	2	1	1	7	72	7.3		<-2		0							0	0	0		1	1	0	0	0	0									1	0											0
118	1	0	1	18	78	10.4		>-1		0							0	0	0		0	0	0	0	0	0									1	0		1	0		1						0	5.8	1.6
119	1	0	1	13	74	9		>-1		0							0	0	0		1	1	0	0	0	0									1	0		1	0		0	7	5				0	5.2	2.4
121	2	1	1	8	71.5	10.1		Median		0							0		0		1	1	0	0	0	1	diarrhoea								1	0		1	0		0	5	2				0	6.4	2.11
131	1	0	1	16	85	7.75		<-3		0							0	0	0		1	1	0	1	0	0	vomiting								1	0		1	0								0	14.8	9.49
133	2	1	1	20	85.5	11.8		>-1		0							0	0	0		1	1	0	0	0	0	vomiting, yellow stool, yellow eyes								1	1	0	1			0	7	2				0	8.9	4.06
145	2	1	1	38.4	95	11		<-2		0							0	0	0		0	0	0	0	0	0																					0	13.4	7.8
147	1	0	1	14.4	77	8		<-2		0							0	0	0		1	0	0	0	0	1	diarrhea																				0	10.3	6.75
149	1	0	1	7	80.5	8.6		<-2		0							0	0	0		0	0	0	0	0	1	difficulty breathing																				0
150	1	0	1	11	82.5	99		<-1		0							0	0	0		0	0	0	0	0	0																					0
159	2	1	1	15.6	84.8	8.95		<-2		0							0	0	0		0	0	0	0	0	1	diarrhea								1												0
162	1	0	1	28.8	96	15.3		Median		0							0	0	0		1	0	0	1	0	0																					0	8	4.99
165	1	0	1	11	82.5	9.9		<-1		0							0	0	0		0	0	0	0	0	0	cough,wheezing, runing nose ,difficulty breathing																				0
168	2	1	1	19.2	71	9.7		Median		0							0	0	0		0	0	0	0	0	0	diarrhea																				0
170	2	1	1	18	76	7.8		<-2		0							0	0	0		1	0	0	0	0	0																					0	2.14	12.69
175	1	0	1	25.2	87	13.7		Median		0							0	0	0		1	0	0	0	0	1	diarrhea								1												0
179	2	1	1	11	79	9		<-2		0							0	0	0		1	0	0	0	0	0	diarrhea , vomiting																				0
182	1	0	1	15.6	75	7.7		<-2		0							0	0	0		1	0	0	0	0	1	cough																				0	3.6
186	2	1	1	16.8	67	7.3		>-1		0							0	0	0		0	0	0	1	0	1	cough,sneezing,																				0
205	1	0	1	24	94	11		<-2		0							0	0	0		0	1	0	1	0	1	vomiting, diarrhoea								1	0		2	0		1						0
207	2	1	1	54	104	10.3		<-3		0							0	0	1	2	1	0	0	0	0	0	difficulty breathing, running nose																				0
209	1	0	1	15	58.5	5.1		>-1		0							0	0	0		1	0	0	0	0	0	difficulty feeding,sob																				0	2.1	0.74
220	1	0	1	12	77	7.91		<-2		0							0	0	0		0	0	0	0	0	0																					0
244	1	0	1	11	105	7.3		<-3		0							0	0	0		1	0	0	0	0	1	dizzy																				0
247	1	0	1	48	97	131		<-1		0							0	1	0		1	0	0	0	0	1	cough																				0	10.9	7.08
249	1	0	1	14	57.5	5.95		Median		0							0	0	0		1	1	0	0	0	0									1	0		1	0								0	14.3	3.82
254	1	0	1	24	89	11.5		<-1		0							0	0	0		0	0	0	0	0	1	crying																				0	4.1
259	1	0	1	24	73	7		<-3		0							0	0	0		0	0	0	0	0	1	coughing, vomiting																				0	10.1	5.33
262	1	0	1	14	84	7.95		<-3		0							0	0	0		0	0	0	0	0	1	diarrhea																				0
266	1	0	1	16	74	8.2		<-1		0							0	0	0		1	0	0	0	0	1	cough																				0	11.7	8.17
272	1	0	1	36	95	14.6		Median		0							0	0	0		1	0	0	0	0	1	vomiting								1	0						6	3				0	12.5	9.99
273	2	1	1	15	78	9.4		<-1		0							0	0	0		1	0	0	0	0	0																					0	10.7	4.47
274	2	1	1	24	78	9		<-1		0							0	0	0		1	0	0	0	0	0	fitting																				0
279	1	0	1	24	86	10		<-2		0							0	0	0		0	0	0	0	0	1	diarrhea																				0
280	1	0	1	23	81	11.4		Median		0							0	0	0		1	0	0	0	0	1	vomiting								1	0		1	0		0						0	12.5	3.34
283	2	1	1	24	80.4	10.1		<-1		0							0	0	0		0	0	0	0	0	1	coughing ,sob																				0	10.3	6.81
285	1	0	1	31	91	11.6		<-1		0							0	0	0		1	0	0	1	0	0									1	0											0
290	1	0	1	28	85	10.75		<-1		0							0	0	0		0	1	0	0	0	1	SOB								1	0											0
301	2	1	1	48	108	16.4		<-1		0							0	0	0		1	0	0	0	0	0																					0
302	2	1	1	19	75	8.6		<-1		0							0	0	0		0	0	0	0	0	1	SOB, vomiting, diarrhoea								1	0		2	0		1		2				0
303	1	0	1	6	63	7.4		Median		0							0	0	0		1	0	0	0	0	0																					0	2.77	19.14
305	1	0	1	8	67	5.7		<-2		0							0	0	0		1	0	0	0	0	1	diarrhea , vomiting																				0
306	1	0	1	36	90	12.4		>-1		0							0	0	0		1	1	0	1	0	0									1	0		1	0		1						0	7	5.1
307	2	1	1	24	82.5	10		<-1		0							0	0	0		1	0	0	0	0	1	vomiting , seizure																				0	12.4	6.99
312	2	1	1	8	69	7.2		<-1		0							0	0	0		1	0	0	1	0	1	vomiting, diarrhoea																				0	8.9
323	1	0	1	9	81.5	9.6		<-2		0							0	0	0		0	0	0	0	0	1	fitting																				0	16.1	10.18
325	1	0	1	10	82	9.5		<-2		0							0	0	0		0	0	0	0	0	1	vomiting diarrhea																				0
326	2	1	1	9	116	19.3				0							0	0	0		0	0	0	0	0	1	disturbed gait																				0	4.1	1.44
330	1	0	1	13	83.5	7		>-1		0							0	0	0		0	0	0	0	0	1	vomiting diarrhea																				0
332	1	0	1	12	73	7.65		<-2		0							0	0	0		0	0	0	0	0	1	vomiting diarrhea																				0	12.1	5.07
333	1	0	1	12	73	7.65		<-2		0							0	0	0		0	0	0	0	0	1	vomiting diarrhea																				0	12.1	5.07
334	2	1	1	6	80	7.5		<-3		1	pulmonary	Pulmonary	1				0	0	0		0	0	0	0	0	0		1																			0
336	2	1	1	8	74	7.4		<-2		0							0	0	1	2	0	0	0	0	0	1	diarrhea																				0
340	2	1	1	48	113	17.7		<-1		0							0	0	0		0	0	0	0	0	0																					0
341	1	0	1	10	82	4.29		<-3		0							0	0	0		0	0	0	0	0	1	rash																				0	7.1	2.26
342	1	0	1	59	97	12.7		<-1		0							0	1	0		1	0	0	1	0	1	vomiting, diarrhoea								1	0											0	13.8	11.39
350	1	0	1	20	87	10		<-2		0							0	0	0		0	0	0	0	0	1	convulsions								1	0							5				0	9.3	7.03
351	1	0	1	9	81.5	9.7		<-1		0							0	0	0		0	0	0	0	0	1	vomiting diarrhea																				0
354	1	0	1	12	80	8.9		<-2		0							0	0	0		0	0	0	0	0	0																					0
359	1	0	1	6	64	8.1		>1		0							0	0	0		0	0	0	0	0	1	cough and blood diarrhea																				0	16.7	2.89
371	1	0	1	6	65	6.8		>-1		0							0	0	0		0	0	0	0	0	1	purple penis																				0
381	2	1	1	48	101	13.5		<-1		0							0	0	0		0	0	0	0	0	1	facial swelling																				0	6.6	1.87
382	1	0	1	36	105	18		Median		0							0	0	0		1	0	0	0	0	1	diarrhea																				0	9.1	5.41
386	1	0	1	36	97	12.9		<-1		0							0	0	0		0	0	0	0	0	1	yellow of eye																				0	6.6	2.38
389	1	0	1	6	59.5	6.8		>1		0							0		0		1	0	0	0	0	1	poor feeding																				0
390	1	0	1	8	71.7	8		<-1		0							0	0	0		1	0	0	0	0	0									1	0											0	7.5	4.04
398	2	1	1	17	72	10		>1		0							0	0	0		1	0	0	0	0	0																					0	3.9	1.93
402	1	0	1	24	144	11.8				0							0	0	0		1	0	0	0	0	0	sores in mouth																				0
403	1	0	1	6	59	6		Median		0							0	0	0		0	0	0	0	0	1	sob,cough																				0
405	2	1	1	12	72	8.5		>-1		0							0		0		1	0	0	0	0	1	vomiting																				0
406	1	0	1	25	91	12		<-1		0							0	0	0		1	0	0	0	0	1	diarrhoea								1	0											0	11.6	8.21
408	2	1	1	18	76	8.5		<-1		0							0	0	0		0	0	0	0	0	1	delayed milestone																				0
410	2	1	1	18	83	11.4		>-1		0							0	0	0		0	0	0	0	0	1	coughing , sneezing																				0
411	2	1	1	36	92	14.4		Median		0							0	0	0		0	0	0	0	0	1																					0
414	1	0	1	24	89	11.5		<-1		0							0	0	0		0	0	0	0	0	1	rash																				0
416	1	0	1	36	88	11.45		<-1		0							0	0	0		0	0	0	0	0	1	coughing																				0
423	2	1	1	8	73.5	8.95		>-1		0							0	0	0		1	0	0	0	0	1	sneezing, coughing																				0
440	1	0	1	36	92	16		>2		0							0	0	0		1	0	0	0	0	1	head																				0	7.3	4.13
441	1	0	1	6	70	8.6		Median		0							0	0	0		0	0	0	0	0	1	vomiting																				0
445	1	0	1	36	84	13.4		>1		0							0	0	0		0	0	0	0	0	1	abdominal pains																				0
447	1	0	1	57	92	12.65		>-1		0							0	0	0		1	1	0	1	0	1	difficulty breathing, enlarged tonsils								1	0		1	0		1						0	12.9	8.36
451	1	0	1	48	92	12.1		<-1		0							0	0	0		0	0	0	0	0	1	fitting																				0
459	1	0	1	15	74	9.2		>-1		0							0	0	0		1	1	0	1	0	1	difficulty breathing								1	0		1	0								0	10	2.95
461	2	1	1	15	80	10		<-1		0							0	0	0		0	0	0	0	0	1	coughing																				0
463	1	0	1	6	71	9.3		Median		0							0	0	0		0	1	0	0	0	1	coughing																				0
470	1	0	1	7	67	8		Median		0							0	0	0		1	1	0	1	0	1	vomiting								1	0		1	0		0						0	17	8.89
471	2	1	1	48	98	13.4		<-1		0							0	0	0		1	0	0	0	0	0	sob																				0
472	1	0	1	24	89	12		>-1		0							0	0	0		1	0	0	0	0	1																					0	12.3	7.97
476	2	1	1	24	88	11.8		>-1		0							0	0	0		0	0	0	0	0	1	diarrhea																				0
478	1	0	1	15	71.4	7.4		<-1		1	Pulmonary	Pulmonary	1				0	0	0		1	1	0	0	0	1	difficulty breathing	2	Abnormal	negative			negative	positive	1	1	0	2	1	1		5	1				0	16.4	9.27
480	2	1	1	8	81	8.5		<-3		0							0		0		0	0	0	0	0	1	vomiting																				0
491	2	1	1	10	69	7.8		>-1		0							0	0	0		1	0	0	0	0	1	body rash																				0	5.6	0.59
495	2	1	1	46	91	14		Median		1	Pott's disease	Extra Pulmonary	2				0	0	1	2	1	0	1	1	1	1	abdominal pain, abdominal distention	1			No Acid-fast bacilli			Negative		1	0	2	1								0	10.1	6.89
497	1	0	1	24	80	9.1		<-2		0							0	0	0		0	0	0	0	0	1	lymphadenopathy																				0
498	1	0	1	24	91.5	13.3		>-1		0							0	0	0		0	0	0	0	0	1	ingestion of foreign agent																				0
499	1	0	1	24	89	9.75		<-2		0							0	0	0		0	0	0	0	0	1	coughing																				0
501	1	0	1	9	81.5	7.5		<-3		0							0	0	0		0	0	0	0	0	0																					0
508	2	1	1	48	102	14.3		<-1		0							0	0	0		1	0	0	0	1	1	chest pain								1	0		1	0								0	0.1	2.9
511	1	0	1	36	95	17.6		>2		0							0	0	0		0	0	0	0	0	1	abdominal pains																				0
512	1	0	1	11	74	9.8		Median		0							0	0	0		0	0	0	0	0	1	coughing																				0
514	1	0	1	24	89	13.3		Median		0							0	0	0		0	0	0	0	0	1	coughing																				0
518	2	1	1	48	98	12.95		<-1		0							0	0	0		0	0	0	0	0	1	sores in mouth																				0
525	1	0	1	24	77	8.5		<-2		0							0	0	0		0	0	0	0	0	1	diarrhea																				0
526	1	0	1	18	86	9.5		<-2		0							0	0	0		0	0	0	0	0	1	coughing																				0
538	1	0	1	30	86.9	10.58		<-1		1	TB lymphadenitis	Extra Pulmonary	2				0	1	0		1	0	0	0	1	1	cervical lymphadenopathy	1							1	0		1	0								0	2.57
541	2	1	1	36	95	12.7		<-1		0							0		0		1	0	0	0	0	1	difficulty breathing									0		1	0								0
546	2	1	1	16	78	8.9		<-1	13	0							0	0	0		1	0	0	1	0	1	vomiting, diarrhoea								1	0		1	0								0	10.3	2.99
552	1	0	1	24	80	8.2		<-2		0							0	1	0		1	0	0	0	0	0																					0	3.2
556	1	0	1	12	82	11.5		Median		0							0	0	0		1	0	0	0	0	0																					0	8.5	5.23
557	1	0	1	12	8.3	9.25		<-2		1	Pulmonary	Pulmonary	1				0	0	0		0	0	0	0	0	1	cough	1																			0
567	1	0	1	12	78	9.3		<-1		0							0	0	0		1	0	0	0	0	0																					0	8.9	2.12
574	1	0	1	24	89	14.7		>2		0							0	0	0		0	0	0	0	0	1	convulsions								1	0		1	0								0	7.6	3.14
575	1	0	1	9	71	8		<-1		0							0	1	1	2	0	0	0	0	0	1	diarrhea																				0	2.85	16.87
576	2	1	1	17	82	10.8		>-1		0							0	0	0		1	0	0	0	0	1	fitting																				0	10	5.39
583	1	0	1	24	76	9.25		>-1		0							0	0	0		1	0	0	0	0	1	sob																				0
585	2	1	1	6	65	6.2		<-1		0							0	1	0		1	1	0	0	0	0																					0	2.5	22.65
586	2	1	1	19	86.5	10.8		<-1		0							0	0	0		0	1	0	0	0	0																					0	6.8	1.24
590	2	1	1	9	81.5	8.3		<-3		0							0	1	0		1	0	0	0	0	1	vomiting, diarrhoea							Negative	1	0		1	0								0	9	3.36
599	2	1	1	9	74	9		>-1		0							0	0	0		1	0	0	0	0	1	cough																				0	0.1
606	2	1	1	48	102	15.5		>-1		0							0	0	0		1	0	0	0	0	1	painful urination																				0
619	1	0	1	8	76	8.7		<-1		0							0	0	0		1	0	0	1	0	0									1	0		1	0								0	9	5.79
622	1	0	1	24	89	13		Median		0							0	0	0		0	0	0	0	0	1																					0
623	2	1	1	12	74.5	10.5		Median		0							0	0	0		0	0	0	0	0	1	difficulty breathing																				0
637	1	0	1	7	67	7.2		>-1		0							0	0	0		0	0	0	0	0	1	diarrhea																				0	10.8	4.01
645	2	1	1	6	67	7.3		>-1		0							0	0	0		0	0	0	0	0	1	diarr																				0
646	1	0	1	19	77	9.1		<-1		0							0	0	0		0	0	0	1	0	1	convulsions								1	0		1	0								0	18.4	12.95
649	2	1	1	32	80	9.7		<-1		0							0	0	0		0	0	0	0	0	1	diarrhoea, convulsions								1	0		2	0								0	8.9	7.18
652	2	1	1	36	81.5	11.25		Median		0							0		0		0	0	0	0	0	1	connulvising																				0	10.3	6.99
657	1	0	1	15	76.4	7.9		<-2		0							0	0	1	2	0	0	0	0	0	1	vomiting diarrhea																				0
660	2	1	1	24	89	11		<-1		0							0	0	0		0	0	0	0	0	1	jaundice																				0	11.2	4.02
663	2	1	1	22	85	10.9		<-1		0							0	0	0		0	0	0	1	0	0	vomiting diarrhea																				0	5.5	11.9
666	1	0	1	28	91	12.05		<-1	14	0							0	0	0		1	0	0	0	0	1	fitting								1	0		2	0								0	5.8	4.4
667	1	0	1	15	81	13		>2		0							0	0	0		1	0	0	0	0	0																					0
673	1	0	1	48	105	17.9		Median		0							0	0	0		0	0	0	0	0	1	coughing																				0	15.1	12.85
676	1	0	1	18	80	10		<-1		0							0	0	0		0	0	0	0	0	1	vomiting, convulsions								1	0		1	0								0	2.34	20.55
680	2	1	1	14	84	8.5		<-3		0							0	0	0		0	0	0	0	0	1	seizure																				0
687	2	1	1	19	80	9.6		<-1		0							0	0	0		0	0	0	0	0	1	cou																				0	12.1	8.22
699	1	0	1	12	73	8.1		<-1		0							0	0	0		1	0	0	0	0	0																					0	11.9	5.62
296	1	0	1	16	74	6.7		<-3		0				Acute diarrheal disease with some dehydration	acute diarrheal disease	2	1	0	1	1	0	0	1	0	0	1	vomiting, diarrhoea								1	0		1	0								1	2.36	18.1
621	1	0	1	6	66.5	5.6		<-2		0				Acute gastroenteritis with some dehydration, hirchsprung disease	acute diarrheal disease	2	1	0	1	1	1	0	0	1	0	1	vomiting, diarrhoea								1	0		1	0		0						1	7.8	3.76
395	1	0	1	12	72	6.85		<-2		0				AGE	acute diarrheal disease	2	1	0	1	1	0	0	0	1	0	1	diarrhea																				1
172	2	1	1	24	85	7.5		<-3		1	dss tb	Extra Pulmonary	2	anemia	anemia	3	1	0	1	1	0	0	0	1	0	0	vomiting	1						negative													1
321	2	1	1	45	78	7.7		<-3		1	Pulmonary	Pulmonary	1	Cerebral palsy	cerebral palsy		1	1	1	1	0	0	1	0	0	0		2						positive	1	0		1	0								1	4.2	1.05
83	2	1	1	40.8	80	6.8		<-3		0				cerebral palsy	cerebral palsy		1	0	1	1	1	0	0	0	0	0	vomiting																				1
369	1	0	1	13	70	6.1		<-3	11	0				Coryzal illness	acute pharyngotonsillitis	5	1	0	1	1	1	1	1	0	0	0									1	0		1									1	15.8	2.64
34	1	0	1	14	76.6	6.7		<-3		1	Pulmonary	Pulmonary	1	Herpetic keratitis	herpetic keratitis		1	1	1	1	1	0	1	1	1	0		2						positive	1	1		1			0	2	1				1	2.37	5.97
256	1	0	1	13	68.7	5.7		<-3	11	0				Oral candidiasis	oral candidiasis		1	1	1	1	1	1	1	1	0	1	abdominal distention								1	0											1	16.8	6.35
484	2	1	1	24	85	8.4		<-3	10	1	Pulmonary	Pulmonary	1	Oral candidiasis, severe anemia	anemia	3	1	1	1	1	1	0	1	1	0	1	vomiting, diarrhoea	2		negative				positive	1	0		1	0								1	14.7	9.51
45	2	1	1	7	63	4.4		<-3		0				Pneumonia	pneumonia	4	1	0	1	1	0	0	0	0	0	0									1	0		1	0		0						1
4	1	0	1	11	67.8	5.5		<-3	11.2	1	disseminated	Extra Pulmonary	2	seizure	seizure		1	1	1	1	0	0	1	1	1	0		2						positive	1	0	0										1		7.51
5	1	0	1	11	68	5.6		<-3	11.2	1	disseminated	Extra Pulmonary	2	seizure	seizure		1	1	1	1	0	0	1	1	1	0		2						positive	1	0	0										1		7.51
36	1	0	1	22	77	7.5		<-3		1	TB adenitis	Extra Pulmonary	2	Sepsis, Bazin disease	sepsis		1	1	1	1	1	1	1	1	0	1	generalized rash	2						positive		0	1	1			0						1
253	1	0	1	36	56.8	3.5		<-2		0				Severe anemia	anemia	3	1	0	1	1	1	1	0	0	0	0									1	0		1	0								1	12.3	1.27
33	1	0	1	7	69	5.8		<-3		1	Pulmonary	Pulmonary	1	Tinea corporis	tinea corporis		1	1	1	1	0	1	1	1	0	0		2					negative	positive	1	0	0	1	0		0						1	12.4	3.42
7	2	1	1	13	66	5.9		<-2	11	1	disseminated	Extra Pulmonary	2				0	1	1	1	0	0	1	1	0	0		2						positive													1
14	2	1	1	13	71	6.1		<-3		1	Pulmonary	Pulmonary	1				0	0	1	1	0	0	1	1	0	1	vomiting, diarrhoea	2		negative				positive	1	0		1	0		0	4	2				1	14	3.04
19	2	1	1	24	85	8.7		<-3	11.4	1	Pulmonary	Extra Pulmonary	2				0	0	1	1	0	1	1	0	0	0	diarrhea	1							1												1
20	2	1	1	32	70	5.8		<-3	10.3	1	Pulmonary	Pulmonary	1				0	1	1	1	0	1	1	0	0	1	vomiting	2				negative		positive	1												1	9.7	4.55
23	2	1	1	20.4	62	5.3		<-1	11	1	dss	Extra Pulmonary	2				0	1	1	1	0	1	1	0	0	0	diarrhea	2						positive	1												1	10.3	0.53
51	2	1	1	19	79	6.6		<-3	11	1	Pulmonary	Pulmonary	1				0	0	1	1	0	0	1	1	0	1	vomiting, diarrhoea	2						positive	1	1	1	1			0						1	11.1	3.1
90	2	1	1	19.2	73	9.6		Median		0							0	0	1	1	0	0	0	0	0	1	swelling																				1
105	1	0	1	7	69	6.5		<-2	10.9	0							0	0	1	1	1	1	1	1	0	0						negative			1	0											1
163	1	0	1	9	81.5	5.3		<-3		1	Pulmonary	Pulmonary	1				0		1	1	0	0	1	0	0	0		1	Abnormal						1	1	0										1
183	1	0	1	19.2	79	8.1		<-3	118	0							0	0	1	1	0	0	0	0	0	1	vomiting diarrhea																				1
200	2	1	1	11	70	5.85		<-3		0							0	0	1	1	1	0	1	0	0	1	vomiting, diarrhoea								1	0											1	5.5
211	1	0	1	11	67	5.9		<-2		1	dss	Extra Pulmonary	2				0	0	1	1	1	1	0	0	0	0		1							1												1	2.56	22.7
217	1	0	1	18	74	7.3		<-2		0							0	0	1	1	0	0	0	0	0	0	diarrhea , vomiting																				1	2.4
260	1	0	1	18	75	7.2		<-3		0							0	0	1	1	0	0	1	0	0	1	neck stiffness								1	0											1	14.5
299	1	0	1	36	96	12.3		<-1		0							0	0	1	1	0	0	0	0	0	1	unable to walk																				1	13	6.6
362	2	1	1	36	93	9.85		<-3		0							0	1	1	1	0	0	0	0	0	1	body weakness, vomiting,mouth sores																				1
427	2	1	1	18	76	6.7		<-3	10	0							0	0	1	1	0	0	1	1	0	1	edema, diarrhoea								1	0		3	0								1	10.1	2.53
454	2	1	1	39	87	9.2		<-3	13	0							0	1	1	1	0	0	1	0	0	1	vomiting, diarrhoea			negative					1	0		1	0		0				88	4	1	6.2
517	2	1	1	24	81.6	8.4		<-3		0							0	1	1	1	1	0	0	0	0	1	sores in mouth, diarrhea																				1	16.3	13.64
523	1	0	1	12	78.5	8		<-3		0							0	0	1	1	1	0	0	0	0	1	sores in mouth																				1	8.4	3.67
524	1	0	1	24	80	9.2		<-2		0							0	0	1	1	1	0	0	0	0	1	diarrhea , vomiting ,rash																				1
532	1	0	1	17	76	7.6		<-3		0							0	0	1	1	1	0	0	0	0	1	sneez																				1
540	1	0	1	19	81	8.7		<-2	12	0							0	0	1	1	0	0	1	1	0	1	diarrhoea, dermatosis								1	0		1	0								1	14	4.1
558	1	0	1	17	76	7.6		<-3		0							0	0	1	1	1	1	1	1	0	1	vomiting			negative					1	0		2	0		1		2				1	12.4	4.43
572	1	0	1	14	75	7.7		<-2	11.5	0							0	1	1	1	1	1	1	0	0	1	diarrhoea								1	0		2	0		1	6	2				1	18.4
580	1	0	1	12	83	5.5		<-3		1	dss pt	Extra Pulmonary	2				0	1	1	1	1	1	1	0	0	1	pedal edema	1																			1	6.3	2.78
591	1	0	1	16	77	7.2		<-3		0							0	0	1	1	1	0	0	0	0	1	diarrhea																				1	16.7	13.44
614	2	1	1	19	74	7		<-3		0							0	1	1	1	0	0	1	0	0	1	diarrhoea			negative					1	0		1	0								1	8.3	1.87
628	2	1	1	9	66	4.45		<-3		0							0	0	1	1	0	0	0	0	0	1	vomiting diarrhea																				1	7.4	2.49
642	2	1	1	18	68	5.8		<-3		0							0	0	1	1	0	0	0	0	0	1	diarrhea																				1	9.4
679	2	1	1	16	72	6.5		<-3		0							0	0	1	1	0	0	0	1	0	1	limb swelling																				1	8.2	2.16
139	1	0	2	48	95	10.9		<-2		1	Pulmonary	Pulmonary	1	Acute gastroenteritis	acute diarrheal disease	2	1	0	1	2	1	1	0	0	0	1	abdominal pain, chest pain	1	Abnormal	negative		negative				0											0	2.3	0.94
197	2	1	2	15	77	9.1		<-1		0				Acute gastroenteritis	acute diarrheal disease	2	1	0	0		1	0	0	1	0	1	vomiting								1	0											0	6.6	2.2
539	2	1	2	9	71.5	7.6		<-1		0				Acute gastroenteritis	acute diarrheal disease	2	1	0	0		1	1	0	0	0	1	vomiting, diarrhoea			negative					1	1	0	1	1								0	11.3	3.25
438	1	0	2	31	84.4	10.05		<-1		0				Acute gastroenteritis with some dehydration	acute diarrheal disease	2	1	0	0		1	1	0	1	0	1	diarrhoea								1	0		1	0								0	7.9	3.35
311	2	1	2	17	77	8.2		<-2		0				anemia	anemia	3	1	0	0		0	0	0	0	0	1	vomiting, diarrhoea								1	0											0	8.6	3
277	1	0	2	15	84.5	9.7		<-2		0				aphthous ulcers			1	0	0		1	1	0	1	0	0																					0	6.9	3.68
112	1	0	2	44	94	14		<-1		0				Asthma	asthma		1	0	0		0	0	0	0	0	0									1	0		1	0		1	4	2				0	11.2	7.6
188	1	0	2	18	86	6		<-3		0				Cerebral palsy	cerebral palsy		1	0	0		1	0	0	0	0	0									1												0	0
310	1	0	2	36	94	11.5		<-1		0				Chronic diarrhoea	chronic diarrhea		1	0	1	2	1	1	0	1	0	1	vomiting, diarrhoea							Negative	1			3									0	5.4	3.43
263	1	0	2	48	99	13.8		<-1		0				DM type 1	DM		1	0	0		0	0	0	0	0	1	polydipsia, polyuria																				0	10.3	7.09
47	2	1	2	21	64.5	6.55		>-1	11.9	0				Down syndrome	down syndrome		1	0	0		0	0	0	0	0	0									1	0		1	0		0						0
446	2	1	2	48	101	13.6		<-1		0				down syndrome	down syndrome		1	0	0		1	0	0	0	0	0																					0	3.56	28.73
216	1	0	2	21	80	9		<-1		0				febrile illness	febrile illness		1	0	0		1	0	0	1	0	1	diarrhoea								1												0
328	1	0	2	16	85	9.65		<-2		0				pneumonia	pneumonia	4	1	0	0		0	0	0	0	0	1	enlarging head																				0
344	2	1	2	24	81	10		>-1		0				scD	sickle cell disease	1	1	0	0		1	0	0	0	0	1	headache																				0	17.4	8.68
561	2	1	2	48	101	14.4		>-1		0				scd	sickle cell disease	1	1	1	0		0	0	0	0	0	1	back ache ,painf legs																				0	16.6	10.4
665	1	0	2	48	99	13		<-1		0				scd	sickle cell disease	1	1	0	0		0	0	0	0	0	1	leg pain																				0	20.1	11.8
331	2	1	2	48	101	13.3		<-1		0				scd	sickle cell disease	1	1	0	0		0	0	0	0	0	1	body pain																				0	16.6	8
239	1	0	2	16	85	13.2		>1	12.9	0				sepsis	sepsis		1	0	0		0	0	0	0	0	1	convulsions								1	0											0	16.3	5.66
190	1	0	2	24	87	11		<-1		0				Sickle Cell Disease	sickle cell disease	1	1	0	0		0	0	0	0	0	1	palpitations								1	0		2			0						0	13.6	4.15
243	1	0	2	11	82.5	11.6		Median		0				Sickle Cell Disease	sickle cell disease	1	1	0	0		1	0	0	0	0	0									1	0											0	3.92
544	1	0	2	48	98	14.5		>-1		0				Sickle Cell Disease	sickle cell disease	1	1	0	0		0	0	0	0	0	1	abdominal pain								1	1		1									0	2.3	13.43
613	2	1	2	48	101	14.3		<-1		0				Sickle Cell Disease	sickle cell disease	1	1	0	0		0	0	0	0	0	1	abdominal pain, backache								1	0		1	0								0	2.28	16.51
385	1	0	2	51	102.5	13.5		<-1		0				Sickle Cell Disease, severe anemia	sickle cell disease	1	1	0	0		1	0	0	0	0	1	swollen legs									0		2									0	18.5	8.23
500	2	1	2	19	78.5	8.8		<-1	12	0				Sickle Cell Disease, severe anemia	sickle cell disease		1	0	1	2	1	0	0	0	0	1	abdominal distention								1	0		1	0								0	13	9.2
233	1	0	2	24	89	11.5		<-1		0				spina bifida	spina bifida		1	0	0		0	0	0	0	0	1	mass on the back																				0	5.5	2.13
116	1	0	2	20	87	8.5		<-3		0				URTI	acute pharyngotonsillitis	5	1	0	0		1	1	0	0	0	1	vomiting, diarrhoea								1												0
16	1	0	2	19.2	74	8		<-1		1	dss	Extra Pulmonary	2				0	1	0		0	1	0	0	0	0	vomitting , diarrhea	2						positive	1												0	5.19	35.6
28	2	1	2	44	90	11.5		<-1		0							0	0	0		0	0	0	0	0	0									1	0											0	7.3	5.6
32	1	0	2	10	72	7.1		<-2		0							0	0	0		0	0	0	0	0	0									1			1			0						0
41	1	0	2	31	92.5	14		Median		0							0	0	0		0	0	0	0	0	0									1												0	4.7	1.61
48	2	1	2	13	71	6.75		<-2		1	Pulmonary	Pulmonary	1				0	1	1	2	0	0	1	1	0	0		1							1												0	11.6
56	1	0	2	9	66	6.5		<-1	12.6	0							0	0	0		0	0	0	0	0	0																					0
59	2	1	2	36	95	16		<-2		0							0	0	0		0	0	0	0	0	0																					0	5.4	3.24
80	1	0	2	44.4	101	14.2		<-1		0							0	0	0		0	1	0	0	0	0	sneezing																				0
88	2	1	2	22.8	70	7.3		<-1		0							0	0	0		0	0	0	0	0	1	diarrhea																				0
91	1	0	2	9	68.5	7.75		>-1		0							0	0	0		0	0	0	0	0	0																					0
92	2	1	2	24	130	12		<-3		0							0		0		0	0	0	0	0	1	vomiting																				0	15.6	11.39
101	2	1	2	9	72	8		<-1		0							0	0	0		1	1	0	1	0	0							negative														0
103	2	1	2	8	66	6.4		<-1		0							0	0	0		0	1	0	0	0	0	diarrhoea									0											0	0
104	2	1	2	13	72	10.2		Median		0							0	0	0		0	0	0	0	0	0									1												0	13.5	2.05
122	2	1	2	24	75	8.1		<-1		0							0	0	0		1	1	0	1	0	0									1	0		1	0								0	6.9	1.31
132	1	0	2	36	95	12.8		<-1		0							0	0	0		1	1	0	0	0	1	vomiting																				0	10.9	8.15
140	1	0	2	23	88.5	9.5		<-2		0							0	0	0		1	1	0	0	0	0									1	0											0	9.6	8.36
151	1	0	2	24	89	10.1		<-1		0							0	0	0		1	0	0	0	0	1	shivering																				0	3.5
156	1	0	2	24	89	8.8		<-3		0							0	0	0		0	0	0	0	0	1	fitting																				0
158	1	0	2	19.2	86.6	8.7		<-3		0							0	0	0		0	0	0	0	1	0																					0	16.4	9.51
166	1	0	2	40.8	97.4	13		<-1		0							0		0		0	0	0	0	0	0	difficulty breathing, running nose																				0
184	1	0	2	15.6	88	9.2		<-3		0							0	0	0		1	0	0	0	0	0	cough																				0	5.8
185	2	1	2	27.6	96	13.3		>-1		0							0	0	0		1	0	0	0	0	1	cough																				0
199	2	1	2	36	104	13.5		<-2		0							0	0	0		1	1	1	1	0	1	vomiting								1	0		1	0								0	10.8	8.97
223	2	1	2	18	66.5	6.3		<-1		0							0	0	0		1	0	0	0	0	1	diarrhea																				0
226	2	1	2	14	58	4.5		>-1		0							0	0	0		1	0	0	0	0	0																					0
252	1	0	2	6	69	7.4		>-1		0							0	0	0		1	0	0	0	0	0																					0	15.3	9.34
255	1	0	2	48	102.5	14.5		<-1		0							0	0	0		1	0	0	0	0	1	coughing																				0		10.4
257	1	0	2	17	85.5	8		<-3		0							0	0	0		0	0	0	0	0	1	vomiting																				0
265	1	0	2	15	84.5	10.6		<-1		0							0	0	0		1	0	0	0	0	1	coughing																				0	7.3	3.42
269	1	0	2	24	71.8	7.1		<-2		0							0	0	0		1	0	0	0	0	1	vomiting, diarrhea																				0
278	1	0	2	24	88	11		<-1		0							0	0	0		1	0	0	0	0	1	cough , running nose																				0	10.5	7.51
289	1	0	2	14	66	6.7		>-1		0							0	1	0		0	0	0	0	0	1	cough seizures																				0	8.5	2.4
293	1	0	2	15	86	10.8		<-1		0							0	0	0		1	0	0	0	0	0																					0	9.79	25.54
300	2	1	2	24	81	9.4		<-1		0							0	0	0		0	0	0	0	0	1	diarrhea																				0
313	1	0	2	36	70	15		>3		0							0	1	0		0	0	0	0	0	1	convulsions								1	0		1	0		0						0	9.5	5.09
316	1	0	2	44	102	17.5		>1		0							0	0	0		0	0	0	0	0	1	dark urine, yellow eyes								1	0		1	0								0	14.1	3.47
317	1	0	2	8	70	6.9		<-1		0							0	0	0		1	1	0	0	0	0									1	0		1	0								0	13.9	7.28
322	1	0	2	16	67	6.3		<-1		0							0	0	0		0	0	0	0	0	1	vomiting diarrhea																				0
348	1	0	2	9	7	7.1		<-1		0							0	0	0		1	0	0	0	0	1	vomiting diarrhea																				0
358	2	1	2	6	80	5.7		<-3		0							0	0	0		0	0	0	0	0	1	diarrhea																				0	17.7	11.19
361	1	0	2	12	76	7.6		<-2		0							0	0	0		1	0	0	0	0	1	diarrhea , vomiting																				0
367	2	1	2	24	75	7.65		<-2		0							0	0	0		1	0	0	0	0	1	diarrhea																				0
370	1	0	2	36	104	15.4		>-1		0							0		0		1	0	0	0	0	1	diarrhea , vomiting																				0
373	1	0	2	36	89	10.6		<-1		0							0	0	0		1	1	0	0	0	1	vomiting, diarrhoea																				0	6.6	1.05
377	1	0	2	24	89	10.05		<-2		0							0	0	0		1	0	0	0	0	1	seizure																				0
387	1	0	2	17	74	7.1		<-2		0							0	0	0		0	0	0	0	0	1	coughing																				0
392	1	0	2	36	98	14.3		>-1		0							0	0	0		1	0	0	1	0	0																					0
397	2	1	2	6	80	3.8		<-3		0							0	0	0		0	0	0	0	0	0																					0	15.2
412	2	1	2	13	81	11.6		>1		0							0	0	0		1	0	0	0	0	0																					0
420	1	0	2	36	98	14.2		>-1		0							0	0	0		0	0	0	0	0	1	bleeding ear																				0
426	1	0	2	24	89	15		>2		0							0	0	0		0	0	0	0	0	1	coughing																				0
430	2	1	2	7	66.5	7.9		Median		0							0	0	0		0	0	0	0	0	1	vomiting																				0
431	2	1	2	48	91	12.35		>-1		0							0	1	0		0	0	0	0	0	1	yellowing of eyes																				0	12.5	3.45
437	2	1	2	6	63	6.7		Median		0							0	0	0		0	0	0	0	0	1	coughing ,sob																				0
443	1	0	2	36	91	15.1		>1		0							0	0	0		0	0	0	0	0	1	bloody																				0	7.6	3.51
448	1	0	2	24	87	9.05		<-2		0							0	1	1	2	0	0	0	0	0	0	vomiting diarrhea																				0
449	2	1	2	15	70.5	7.14		<-1		0							0	0	1	2	1	0	0	0	0	1	vomiting diarrhea																				0
450	2	1	2	13	68	7		<-1		0							0	0	0		1	1	0	0	0	1	sob																				0
453	1	0	2	17	85.5	9		<-2		0							0	0	0		0	0	0	0	0	1	unable to walk																				0
456	1	0	2	15	71	8.5		>-1		0							0	0	0		0	0	0	0	0	1	hand and leg swelling																				0
462	1	0	2	9	75	8.14		<-1		0							0	0	0		0	0	0	0	0	1	coughing ,sob																				0
465	1	0	2	24	92.5	10.9		<-2		0							0	0	1	2	1	0	0	0	0	0																					0	15	7.36
466	1	0	2	6	70	8.1		>-1		0							0	0	0		1	0	0	0	0	1	coughing																				0
474	2	1	2	16	79	9.15		<-1		0							0	0	0		0	0	0	1	0	1	vomiting, diarrhoea								1	0		1	0								0	8.6	6.11
481	1	0	2	36	95	14.5		Median		0							0		0		1	0	0	0	0	1	coughing																				0
483	1	0	2	15	78	10.5		Median		0							0	0	0		0	0	0	0	0	1	vomiting																				0
493	1	0	2	36	75	13.6		>3		0							0	0	0		0	0	0	0	0	1	yellow of eye																				0	6.4	1.61
506	2	1	2	12	73.5	7.5		<-2		0							0	0	0		1	0	0	0	0	1	sob,cough																				0
510	1	0	2	6	63	6.3		>-1		0							0	0	0		0	0	0	0	0	1	coughing																				0
513	1	0	2	24	89	11.3		<-1		0							0	0	0		0	0	0	0	0	1	coughing , sneezing																				0	7.7	5.37
515	1	0	2	36	97	14.7		Median		0							0		0		1	0	0	0	0	1	coughing																				0
522	2	1	2	11	72	7.9		<-1		0							0	0	0		0	0	0	0	0	0	sob																				0
528	2	1	2	12	71	8		>-1		0							0	0	0		0	0	0	0	0	1	vomiting diarrhea																				0
529	1	0	2	12	78	9.8		>-1		0							0	0	0		1	0	0	0	0	1	coughing																				0	6.2	3.02
530	1	0	2	9	74.1	9.1		>-1		0							0	0	0		0	0	0	0	0	1	running nose																				0	10.1	5.37
535	1	0	2	21	81	8.2		<-2	12.5	0							0	0	1	2	1	1	0	0	0	1	SOB								1	0		1	0								0	13.6	8.69
549	2	1	2	36	86	12.4		Median		0							0	0	0		0	0	0	0	0	1	abdominal pain,fever, vaginal tenderness																				0	11.2	7.01
550	2	1	2	36	95	13.8		>-1		0							0	0	0		0	0	1	0	0	0	vomiting,hot weakness																				0	15.7	11.43
563	1	0	2	9	74.1	9.1		>-1		0							0	0	0		1	1	0	0	0	1	difficulty breathing, running nose								1	0		1	0								0	10.1	5.37
564	1	0	2	7	66	7		>-1		0							0	0	0		0	0	0	0	0	1	sob																				0
566	1	0	2	16	78	9.8		>-1		0							0	0	0		1	1	0	1	0	1	difficulty breathing								1	0		1	0		1						0	6.2	3.02
568	1	0	2	24	86	10.65		<-1		0							0	0	0		1	1	0	1	0	0									1	0		1	0								0	2.13
573	2	1	2	24	95	11.5		<-2		0							0	0	0		1	0	0	0	0	1	diarrhea																				0	5.9	4.44
582	2	1	2	7	63	8.4		>2		0							0	0	0		1	1	0	0	0	0									1	0		1	0								0	7.3
584	1	0	2	7	69	9.65		>2		0							0	0	0		0	0	0	0	0	0																					0
592	1	0	2	12	74	9.1		>-1		0							0	0	0		1	1	0	0	0	0																					0	14.2	9.06
594	1	0	2	48	88	10.5		<-1		0							0	1	0		1	0	0	0	0	0	vomiting,headache																				0	15.6	12.89
596	2	1	2	12	80	8.6		<-2		0							0	0	0		0	0	0	0	0	1	coughing and running nose																				0
598	2	1	2	6	80	8.6		<-2		0							0	0	0		0	0	0	0	0	0	coughing and running nose																				0	4.99	0.61
600	1	0	2	11	73	8		<-1		0							0	0	0		1	0	0	0	0	0																					0	2.38	17.33
618	1	0	2	18	77.8	9.8		>-1	15	0							0	0	0		0	1	0	1	0	1	difficulty breathing								1	0		1	0								0	17.4	10.16
620	2	1	2	8	69	7.55		>-1		0							0	0	0		1	1	0	0	0	1	difficulty breathing								1	0		1	0								0	18.7	12.94
624	2	1	2	6	60	5		>-1		0							0	0	0		1	1	0	1	0	1	convulsions, AF bulging							Negative	1	0		1	0								0	15.5	7.42
625	1	0	2	10	74	11		>2		0							0		0		1	0	0	0	0	1	diarrhea , vomiting																				0	9.5	3.91
636	1	0	2	9	75	6.75		<-3		0							0	0	0		1	0	0	1	0	1	vomiting, diarrhoea								1	0		1	0								0	6.6	3.38
640	1	0	2	11	82.5	6.8		<-3		0							0	0	0		0	0	0	0	0	1	diarrhea																				0	9.2	5.11
643	1	0	2	36	95	10.9		<-2		0							0	0	0		1	0	0	0	0	1	headache																				0	11.1	8.9
644	1	0	2	7	80.5	6.3		<-3		0							0	0	0		1	0	0	0	0	1	coughing																				0
648	1	0	2	19	71	7.5		<-1		0							0	0	0		1	0	0	0	0	0																					0
653	1	0	2	36	90	12.1		>-1		0							0	0	0		0	0	0	0	0	1	vomiting diarrhea																				0
656	1	0	2	12	69	7.1		<-1		0							0	0	0		1	0	0	0	0	0	diarrhea																				0	20.1	15.46
659	2	1	2	24	82	11.1		Median		0							0	0	0		0	0	0	0	0	0																					0
662	1	0	2	14	84	9.75		<-1		0							0	0	0		0	0	0	0	0	0	vomiting diarrhea																				0	6.5	3.17
668	2	1	2	13	72.4	7.4		<-1		0							0	0	0		1	0	0	0	0	0	head																				0	3	14.89
669	1	0	2	15	84.5	9.98		<-1		0							0	0	0		0	0	0	0	0	1	sob																				0	3.7	2.86
670	1	0	2	15	84.5	10.84		<-1		0							0	0	0		0	0	0	0	0	1	sob																				0	3.7	2.86
671	2	1	2	12	145	28.6				0							0	0	0		1	0	0	0	0	1	headache																				0	3.8
675	1	0	2	36	103	14.8		>-1		0							0	0	0		0	0	0	0	0	1	vomiting diarrhea																				0
677	1	0	2	20	84	9		<-2		0							0	0	0		0	0	0	0	0	1	diarrhea																				0	5.8	3.09
678	1	0	2	24	81	12		>1		0							0	0	0		0	0	0	0	0	1	diarrhea , vomiting																				0	8.1	5.51
681	1	0	2	13	83.5	9.4		<-2		0							0	0	0		1	0	0	1	0	0	diarrhea																				0	10.4	6.49
686	2	1	2	15	78	7.5		<-3		0							0	0	0		0	0	0	0	0	1	seizure																				0	9.7	3.52
692	1	0	2	41	97.5	15.2		N		0							0	0	0		0	0	0	0	0	1	convulsions								1	0		2	0								0	9.8
696	1	0	2	24	89	10.7		<-1		0							0	0	0		0	0	0	0	0	0																					0
700	1	0	2	48	100	14		<-1		0							0	0	0		1	0	0	0	0	1	vomiting, convulsions, headache								1	0		1	0		0						0	10.9	5.79
49	1	0	2	16	71	6.1		<-3	11	0				Cerebral palsy	cerebral palsy		1	0	1	1	0	0	0	0	0	0																					1	10.6	6.48
50	2	1	2	32	70	6.2		<-3		1	Pulmonary	Pulmonary	1	Cerebral palsy	cerebral palsy		1	0	1	1	0	0	1	1	0	0		2					negative	positive	1	0											1	12.8	8.96
54	1	0	2	15	67	4.1		<-3		0				Cerebral palsy	cerebral palsy		1	0	1	1	0	0	0	0	0	0									1	0		1			0						1	8	1.82
204	1	0	2	34	76	5.8		<-3		1	Pulmonary	Pulmonary	1	Cerebral palsy	cerebral palsy		1	0	1	1	1	0	1	0	0	0		2		negative	No Acid-fast bacilli		negative	positive	1												1
384	2	1	2	12	67.5	5.3		<-3		0				chd c vsd	congitental heart disease		1	0	1	1	0	0	0	0	0	1	difficulty breathing																				1	17.6	3.17
399	2	1	2	18	73	6.65		<-2	11.6	0				Down syndrome	down syndrome		1	0	1	1	0	0	1	0	0	1	vomiting, diarrhoea								1	0		1	0								1	6.2	4.82
22	1	0	2	13.2	7.3	4		Median		1	dss	Extra Pulmonary	2	hydrocephalus	hydrocephalus		1	0	1	1	0	0	0	0	0	0	seizures	2						positive	1												1	19.4	10.98
52	2	1	2	16	71	5.7		<-3		0				Oral candidiasis	oral candidiasis		1	0	1	1	0	0	0	0	0	0									1												1	6.4	1.13
318	1	0	2	12	73	5.7		<-3	12.3	0				Oral candidiasis	oral candidiasis		1	0	1	1	1	1	1	1	0	1	vomiting			negative					1	0		1	0		0						1	11.9	2.18
672	2	1	2	22	81	9		<-2	12.7	1	Pulmonary	Pulmonary	1	Oral candidiasis	oral candidiasis		1	0	1	1	1	1	0	0	0	1	swollen feet	1		negative				Negative	1	1		2	1	1							1	14.2
379	1	0	2	36	76	7.05		<-3		0				oral candidiasis , pneumonia	pneumonia	4	1	1	1	1	0	0	0	0	0	1	coughing																				1	8.7	4.88
547	2	1	2	14	74	6.8		<-3	12	0				PDD and emesis	chronic diarrhea		1	0	1	1	1	1	1	1	0	1	vomiting, diarrhoea						negative		0	0		3	0								1	11.9	6.45
542	2	1	2	17	68.9	5.15		<-3		0				PDD with dehydration	chronic diarrhea		1	1	1	1	0	0	1	0	0	0	vomiting, diarrhoea								1	0		1	0								1	6.7	2.74
25	2	1	2	22	71	6.1		<-3		1	Pulmonary	Pulmonary	1	Pneumonia	pneumonia	4	1	1	1	1	1	1	1	1	1	1	vomiting, diarrhoea	2					negative	positive	1	1	0	1	1	0							1	11.4	2.27
2	2	1	2	12	69.5	5.2		<-3	9.5	1	disseminated	Extra Pulmonary	2	sam			1	0	1	1	1	0	1	1	1	0		2						positive	1		0	1	0	0	0	5	4				1	5.5	2.06
3	2	1	2	12	69	4.2		<-3	9.5	1	disseminated	Extra Pulmonary	2	sam			1	0	1	1	1	0	1	1	1	0		2						positive	1		0	1	0	0	0	5	4				1	5.5	2.06
383	1	0	2	24	85.2	11		>-1		0				Sam c edema			1	0	1	1	0	0	0	0	0	1	diarrhea, swollen limbs																				1
176	1	0	2	24	77	6.25		<-3		1	dss tb	Extra Pulmonary	2	sam with dehydration			1	1	1	1	0	0	0	1	0	0	diarrhea	2						positive	1												1
232	1	0	2	24	84	8.5		<-3		0				sam with dehydration			1	0	1	1	0	0	0	0	0	1	cough, diarrhea																				1	5
521	2	1	2	7	64	4.9		<-2		0				scd	sickle cell disease	1	1	0	1	1	1	0	0	0	0	1	cough sob																				1
67	1	0	2	15	73	9.2		Median	14	1	Pulmonary	Pulmonary	1	Severe anemia	anemia	3	1	0	1	1	1	1	1	1	0	1	vomiting, diarrhoea	2						positive	1	0											1	5.7	2.26
8	2	1	2	19.2	75	6.7		<-3		1	DSS	Extra Pulmonary	2				0	0	1	1	1	0	1	1	0	0		2						positive	1												1
13	2	1	2	15.6	73	8.2		<-1		1	dss	Extra Pulmonary	2				0	1	1	1	0	0	0	0	0	1	diarrhea vomiting	2						positive	1												1	8	3.35
18	1	0	2	14.4	54	3.7		>-1	9.3	1	dsss	Extra Pulmonary	2				0	0	1	1	0	0	0	1	0	0		2						positive	1												1	12.8	3.05
21	1	0	2	36	52.7	2.95		<-2	o.3	1	Pulmonary	Pulmonary	1				0	1	1	1	0	1	0	0	0	0	diarrhea	2						positive	1												1	13.1	6.13
24	1	0	2	20	78	8.7		<-1	13	1	Pulmonary	Pulmonary	1				0	0	1	1	1	0	0	1	0	1	diarrhoea	2		negative		negative		positive	1	0		3	0		0						1	7.4	3.26
46	1	0	2	32	77	7		<-3		0							0	0	1	1	0	0	0	0	0	0									1	0		1			0						1	16.5
63	1	0	2	14	69	4.8		<-3	9.7	0							0	0	1	1	1	1	1	0	0	0	diarrhoea						negative		1	0		1			0						1	10.8	7.29
71	2	1	2	16.8	57	4		Median		0							0		1	1	0	0	1	0	0	0	enlarged head																				1	5.2	1.39
72	2	1	2	16.8	60	5		Median		0							0		1	1	0	1	1	1	0	0	hydrocephalus																				1	5.4	3.24
111	2	1	2	11	72	5.3		<-3		0							0	0	1	1	0	0	0	1	0	1	diarrhoea					negative			1												1	11.5	6.89
157	2	1	2	16.8	71.2	5.7		<-3		1	Pulmonary	Pulmonary	1				0	0	1	1	0	0	0	0	0	1	diarrhea	2						positive													1	13.1	7.11
194	1	0	2	23	85	8.6		<-3		1	Pulmonary	Pulmonary	1				0	0	1	1	1	0	1	1	0	1	diarrhoea	2				negative		positive													1
213	1	0	2	11	67.5	5.95		<-2		0							0	1	1	1	0	0	1	0	0	0	diarrhea																				1	9.4	3.89
219	2	1	2	24	82	8.5		<-2	11	0							0	0	1	1	0	0	1	0	0	0																					1	14.4	7.39
227	1	0	2	15	72.2	6.2		<-3		0							0	0	1	1	0	0	1	0	0	0																					1
228	1	0	2	19	86.5	8.1		<-3		0							0	0	1	1	0	0	1	1	0	0																					1
251	1	0	2	24	77	7.5		<-2		0							0	0	1	1	0	0	1	0	0	1	peri-orbital swelling								1	0											1
335	1	0	2	24	75	6.2		<-3		0							0	0	1	1	0	1	1	0	0	0				negative			negative		1	0											1	8.3	3.92
363	1	0	2	24	88	9.6		<-2		0							0	0	1	1	1	0	1	0	0	1	weakness, diarrhoea, swollen legs								1	0											1	10.7	7.03
394	1	0	2	16	78	7.4		<-3		0							0	0	1	1	0	0	0	0	0	1	diarrhea																				1	9.8	4.8
400	1	0	2	24	89	12.8		Median		0							0	0	1	1	0	0	0	0	0	1	fitting																				1	12	5.46
442	2	1	2	17	72	6.2		<-3	11	0							0	0	1	1	0	0	1	0	0	1	vomiting, diarrhoea, weakness								1	0		1	0								1	4.9	1.04
555	1	0	2	10	66.5	5.6		<-2	11	0							0	0	1	1	0	1	1	1	0	1	vomiting, diarrhoea								1	0		1	0								1
630	1	0	2	17	78.5	8.85		<-1		0							0	0	1	1	0	0	0	0	0	1	diarrhea , vomiting																				1
697	1	0	2	12	72	6.7		<-2		0							0	0	1	1	0	0	0	1	0	0																					1
[truncated: 14 more columns]
